# Supplementary material for: From blueprint to biobank: Leveraging expert recommendations for implementing change (ERIC) to pediatric cancer biobanking in Pakistan
Source: PLoS One. 2025 May 16;20(5):e0321316. doi: 10.1371/journal.pone.0321316 (PMC12083815; doi:10.1371/journal.pone.0321316)
Supplement: S1 File — (XLSX) [file pone.0321316.s004.xlsx]

## Sheet: Viability
		Cell viability ranges (%)	% of samples banked	# of samples banked
		91-100	44.4444	256
		81-90	40.4514	233
		71-80	10.9375	63
		61-70	3.29861	19
		<61	0.868056	5

## Sheet: Viability detail
S.No.	Lab #	Viability (%)
1	B-01	93.7
2	B-02	92.1
3	B-03	64
4	B-04	95.7
5	B-06	96
6	B-09	97.8
7	B-10	93.91
8	B-11	41.2
9	B-12	88.7
10	B-13	95.2
11	B-15	31.7
12	B-16	83
13	B-17	89.9
14	B-18	92.6
15	B-19	86.9
16	B-20	93.9
17	B-21	98.1
18	B-23	93.8
19	B-24	91.7
20	B-25	85.2
21	B-26	96.4
22	B-27	93.5
23	B-28	93.4
24	B-29	85
25	B-30	92.6
26	B-31	97.2
27	B-32	87
28	B-33	84.9
29	B-34	89.2
30	B-35	89.5
31	B-37	92.6
32	B-38	95.7
33	B-40	91.3
34	B-42	94.8
35	B-43	96.8
36	B-44	83.3
37	B-45	81.2
38	B-46	84.2
39	B-47	77.5
40	B-48	84.7
41	B-49	90
42	B-51	95.6
43	B-53	94.2
44	B-55	77.5
45	B-56	95
46	B-57	91.8
47	B-58	96.9
48	B-59	90.3
49	B-60	91.6
50	B-61	89.9
51	B-62	87.3
52	B-63	97.9
53	B-64	94.9
54	B-65	97.6
55	B-66	94.1
56	B-67	86.9
57	B-68	85.5
58	B-69	86.3
59	B-70	88.7
60	B-71	94.5
61	B-72	89.9
62	B-73	86.7
63	B-74	65.5
64	B-75	92.9
65	B-76	95.1
66	B-77	92.5
67	B-78	97.5
68	B-79	83.4
69	B-80	89.8
70	B-81	84.5
71	B-82	91.9
72	B-83	81.3
73	B-84	93.3
74	B-85	94.3
75	B-86	90.8
76	B-87	92.8
77	B-88	68.7
78	B-89	89.1
79	B-90	90.9
80	B-91	92.9
81	B-92	92.2
82	B-93	97
83	B-94	70.3
84	B-95	87
85	B-96	94
86	B-97	95
87	B-98	91
88	B-99	96.1
89	B-100	87.9
90	B-101	85.4
91	B-102	93.8
92	B-103	85.2
93	B-105	91.4
94	B-106	85.5
95	B-107	94.4
96	B-108	89.8
97	B-109	95.2
98	B-110	88.3
99	B-111	90.1
100	B-112	79.2
101	B-113	81
102	B-114	80.4
103	B-115	93.6
104	B-116	76.8
105	B-117	81.8
106	B-118	76.1
107	B-119	94.1
108	B-120	89
109	B-121	79.3
110	B-122	84.1
111	B-123	92.2
112	B-124	95.2
113	B-125	86.2
114	B-126	90.9
115	B-127	86.3
116	B-128	95.7
117	B-129	84.2
118	B-130	86.4
119	B-131	90.2
120	B-132	92.8
121	B-133	95.3
122	B-134	80.7
123	B-135	89.4
124	B-136	89
125	B-137	87.8
126	B-138	95.8
127	B-139	89
128	B-140	95.1
129	B-141	95.3
130	B-142	87.2
131	B-143	91.5
132	B-144	93.6
133	B-145	94.6
134	B-146	84.5
135	B-147	94.7
136	B-148	82.6
137	B-149	90.7
138	B-150	94.3
139	B-151	83.1
140	B-152	91.5
141	B-153	94.4
142	B-154	96.6
143	B-155	87.8
144	B-156	91.8
145	B-157	84.1
146	B-158	93.2
147	B-159	85.5
148	B-160	96.2
149	B-161	92.6
150	B-162	94.2
151	B-163	77.8
152	B-164	91.5
153	B-165	80.5
154	B-166	78.7
155	B-167	93.6
156	B-169	89.9
157	B-170	91.7
158	B-171	74.8
159	B-172	97.1
160	B-173	90.7
161	B-174	90.4
162	B-175	80.2
163	B-176	92.5
164	B-177	96.7
165	B-178	96.8
166	B-179	88.8
167	B-180	82.5
168	B-181	78
169	B-182	90
170	B-183	83.3
171	B-184	90.3
172	B-185	96
173	B-186	92.1
174	B-187	88.4
175	B-188	94.1
176	B-189	93.2
177	B-190	91.4
178	B-191	81.8
179	B-192	87.2
180	B-194	93.7
181	B-195	96.8
182	B-196	78
183	B-197	75.3
184	B-198	94.9
185	B-199	88.3
186	B-200	86.2
187	B-201	89.9
188	B-202	89.1
189	B-203	84.4
190	B-204	84.5
191	B-205	87.8
192	B-206	87.7
193	B-207	91.9
194	B-208	84.3
195	B-209	78.7
196	B-210	57.9
197	B-211	90.5
198	B-212	94
199	B-213	92.1
200	B-214	90.8
201	B-215	80.9
202	B-216	90.1
203	B-217	89.9
204	B-218	84
205	B-219	90.8
206	B-220	80
207	B-221	88.2
208	B-222	97
209	B-223	85.6
210	B-224	70.7
211	B-225	89.5
212	B-226	95.4
213	B-227	84.9
214	B-228	88.1
215	B-229	81.8
216	B-230	94.9
217	B-231	93.8
218	B-232	93.5
219	B-233	93.4
220	B-234	70.8
221	B-235	70
222	B-236	70.6
223	B-237	87.6
224	B-238	74.1
225	B-239	63.5
226	B-240	68.8
227	B-241	80.4
228	B-242	79.4
229	B-243	84.5
230	B-244	73.8
231	B-245	90.8
232	B-246	86.8
233	B-247	96.4
234	B-248	90.3
235	B-249	63.2
236	B-250	93.4
237	B-251	90.7
238	B-252	94.3
239	B-253	91
240	B-256	91.3
241	B-257	95.5
242	B-258	94.5
243	B-259	92.5
244	B-260	95.8
245	B-261	94.8
246	B-262	94.8
247	B-263	93.9
248	B-265	98.3
249	B-266	95.1
250	B-267	78.5
251	B-268	85.3
252	B-270	94.7
253	B-271	97.6
254	B-272	90.5
255	B-273	90.8
256	B-276	87.2
257	B-277	74.2
258	B-278	90.7
259	B-279	92
260	B-280	87.2
261	B-281	94.7
262	B-282	84
263	B-283	96.3
264	B-284	90.5
265	B-285	93.1
266	B-286	94.6
267	B-287	80.1
268	B-288	88
269	B-289	95.3
270	B-291	94.7
271	B-292	90.7
272	B-293	86
273	B-294	90.1
274	B-295	92.7
275	B-296	89.6
276	B-297	94.4
277	B-298	95.2
278	B-299	91.7
279	B-300	88.3
280	B-301	90.6
281	B-302	87.9
282	B-303	92.3
283	B-304	86
284	B-305	91
285	B-306	92
286	B-307	88.6
287	B-308	97
288	B-309	90.7
289	B-310	93.4
290	B-312	90.1
291	B-313	90.1
292	B-314	92.6
293	B-315	95.1
294	B-317	96.1
295	B-318	88
296	B-319	76.7
297	B-320	91
298	B-323	79.5
299	B-324	97.5
300	B-325	79.8
301	B-326	92.9
302	B-327	79.1
303	B-329	79.8
304	B-330	81.6
305	B-332	92.1
306	B-334	93.6
307	B-335	95.4
308	B-336	98.5
309	B-337	90
310	B-338	95.8
311	B-339	86.6
312	B-340	93.4
313	B-341	98.7
314	B-342	88.7
315	B-343	95.3
316	B-344	97.3
317	B-345	96.3
318	B-346	96.3
319	B-347	92.7
320	B-348	91.3
321	B-349	97.3
322	B-350	98.7
323	B-351	79.8
324	B-352	60.9
325	B-353	93.6
326	B-354	87
327	B-355	78.9
328	B-356	91.3
329	B-357	89.2
330	B-360	79.8
331	B-365	88.6
332	B-366	89
333	B-367	84.1
334	B-371	88
335	B-372	77
336	B-373	70.5
337	B-374	93.9
338	B-375	85.6
339	B-376	87.1
340	B-377	92.2
341	B-378	85.8
342	B-379	81.9
343	B-380	69.9
344	B-381	96.4
345	B-382	94.8
346	B-383	82.1
347	B-385	87.7
348	B-386	93.9
349	B-387	88.1
350	B-389	82.5
351	B-390	87.9
352	B-391	81.5
353	B-392	88.8
354	B-393	88.9
355	B-394	83.2
356	B-397	93
357	B-398	90
358	B-399	88.3
359	B-400	87.8
360	B-401	96.7
361	B-403	74.5
362	B-404	88.2
363	B-405	88.4
364	B-406	79.5
365	B-407	87.7
366	B-408	89.4
367	B-409	83.4
368	B-410	93.5
369	B-411	83.5
370	B-412	86
371	B-413	91.9
372	B-414	92.3
373	B-415	95
374	B-416	92.1
375	B-417	94.6
376	B-418	85.9
377	B-419	80.9
378	B-420	91.2
379	B-421	95.4
380	B-422	92.8
381	B-423	91
382	B-424	88.6
383	B-425	90.8
384	B-426	92.4
385	B-427	88.5
386	B-428	83.2
387	B-429	92.1
388	B-430	84.4
389	B-431	87.3
390	B-432	75.9
391	B-433	88.2
392	B-434	91.3
393	B-437	93.5
394	B-439	85
395	B-440	87
396	B-441	92.6
397	B-443	96.3
398	B-444	84.6
399	B-445	97.6
400	B-446	94.5
401	B-450	89
402	B-451	93
403	B-452	92
404	B-453	94.6
405	B-454	92.3
406	B-458	89.9
407	B-459	72.2
408	B-460	93.1
409	B-461	76.6
410	B-462	86.5
411	B-463	87.8
412	B-464	91.2
413	B-467	86.5
414	B-468	85.3
415	B-469	85
416	B-471	96.3
417	B-472	91.3
418	B-474	89.7
419	B-475	92.5
420	B-476	87.4
421	B-477	80.5
422	B-479	94
423	B-480	80.6
424	B-481	86
425	B-482	95
426	B-483	79
427	B-484	90
428	B-485	92.2
429	B-488	65
430	B-489	94
431	B-490	92
432	B-491	95
433	B-492	94
434	B-493	79
435	B-495	93
436	B-496	70
437	B-497	90
438	B-498	78
439	B-499	65
440	B-500	85
441	B-501	68
442	B-502	72
443	B-504	82.9
444	B-507	86.5
445	B-510	83.1
446	B-513	90
447	B-514	88.4
448	B-515	96
449	B-516	88.7
450	B-517	87.6
451	B-518	91.9
452	B-519	95.2
453	B-521	70.8
454	B-522	91.4
455	B-524	97.4
456	B-529	73
457	B-531	83.6
458	B-532	95.8
459	B-543	89
460	B-544	50
461	B-546	85.1
462	B-549	90
463	B-556	60.6
464	B-558	88.5
465	B-559	81.1
466	B-578	86.4
467	B-579	88.9
468	B-581	65.4
469	B-584	78.1
470	B-585	77.8
471	B-595	74.1
472	B-611	94.4
473	B-616	75.4
474	B-617	84.1
475	B-626	93.3
476	B-630	70
477	B-638	97.7
478	B-642	77.1
479	B-649	87.1
480	B-652	92.6
481	B-653	82.4
482	B-654	93.2
483	B-657	87.5
484	B-662	83.6
485	B-663	87.5
486	B-664	77
487	B-665	75
488	B-667	88
489	B-668	90.6
490	B-689	95.1
491	B-690	93.7
492	B-694	81
493	B-698	73.8
494	B-702	83
495	B-704	87.3
496	B-705	82
497	B-718	86
498	B-735	89
499	B-736	82.8
500	B-739	87
501	B-743	81.4
502	B-749	85.5
503	B-750	82.4
504	B-751	76
505	B-765	92.4
506	B-767	88.7
507	B-780	84
508	B-781	92.1
509	B-787	91.2
510	B-788	87.7
511	B-789	92.5
512	B-794	73.1
513	B-795	84.1
514	B-796	88.6
515	B-800	90.1
516	B-802	94.9
517	B-805	95.9
518	B-812	91.2
519	B-813-A	44
520	B-813-B	76.4
521	B-824	94.4
522	B-828	77.3
523	B-829	94.6
524	B-830	66
525	B-832	80
526	B-834	94.5
527	B-838	95.5
528	B-845	92
529	B-847	95.8
530	B-849	93.4
531	B-855	83.6
532	B-856	89.6
533	B-861	81.5
534	B-862	82.8
535	B-864	82.1
536	B-866	92.2
537	B-867	86
538	B-870	86.3
539	B-871	85.4
540	B-873	88.7
541	B-875	91.8
542	B-878	88.3
543	B-880	85.8
544	B-882	87.5
545	B-883	95.2
546	B-887	98
547	B-888	92.9
548	B-893	67.8
549	B-894	82.8
550	B-895	85.4
551	B-896	74
552	B-898	95.5
553	B-899	82.8
554	B-900	95.9
555	B-901	81.8
556	B-902	87.3
557	B-903	84.3
558	B-904	94
559	B-905	93
560	B-906	82.4
561	B-907	89.5
562	B-908	88.2
563	B-909	97
564	B-911	85
565	B-912	88.4
566	B-913	90.6
567	B-914	78.4
568	B-915	94.3
569	B-916	92
570	B-917	81.7
571	B-918	94.7
572	B-919	84.3
573	B-920	89.3
574	B-921	81.3
575	B-924	79.1
576	B-925	86

## Sheet: Coll-Storage
		Hours	Time difference from sample collection to separation (%)
		<8	73.8095
		8-16	10.8844
		16-24	9.18367
		>24	6.12245

## Sheet: Coll-Storage detail
S.No.	Time difference from sample collection to separation (%)
1	3
2	1
3	21
4	14
5	1
6	4
7	3
8	1
9	15
10	15
11	17
12	4
13	1
14	1
15	1									S
16	13
17	13
18	16
19	25
20	13
21	13
22	13
23	3
24	14
25	14
26	16
27	16
28	22
29	2
30	2
31	5
32	3
33	4
34	4
35	19
36	3
37	24
38	26
39	24
40	7
41	7
42	1
43	21
44	21
45	16
46	16
47	14
48	1
49	15
50	4
51	1
52	21
53	28
54	18
55	25
56	25
57	17
58	5
59	2
60	26
61	15
62	6
63	27
64	3
65	17
66	4
67	16
68	19
69	19
70	4
71	3
72	6
73	7
74	3
75	3
76	18
77	1
78	3
79	17
80	7
81	29
82	18
83	2
84	26
85	5
86	4
87	25
88	25
89	29
90	25
91	25
92	28
93	25
94	5
95	16
96	2
97	1
98	27
99	18
100	7
101	7
102	6
103	6
104	2
105	12
106	7
107	3
108	17
109	4
110	4
111	4
112	4
113	4
114	1
115	1
116	1
117	4
118	4
119	1
120	3
121	3
122	2
123	19
124	2
125	18
126	21
127	19
128	19
129	25
130	1
131	1
132	22
133	16
134	7
135	1
136	15
137	2
138	16
139	22
140	17
141	1
142	2
143	2
144	5
145	7
146	6
147	5
148	2
149	12
150	12
151	3
152	3
153	1
154	3
155	3
156	3
157	1
158	2
159	1
160	1
161	1
162	5
163	7
164	5
165	4
166	7
167	1
168	1
169	2
170	3
171	3
172	4
173	4
174	2
175	1
176	1
177	2
178	2
179	1
180	1
181	4
182	3
183	5
184	1
185	1
186	7
187	2
188	1
189	1
190	3
191	4
192	4
193	4
194	2
195	2
196	2
197	2
198	1
199	4
200	1
201	1
202	4
203	1
204	1
205	2
206	6
207	2
208	3
209	3
210	3
211	3
212	2
213	2
214	2
215	2
216	3
217	3
218	1
219	1
220	4
221	6
222	4
223	4
224	7
225	1
226	2
227	3
228	5
229	1
230	7
231	1
232	4
233	7
234	7
235	7
236	4
237	2
238	3
239	5
240	5
241	3
242	1
243	5
244	12
245	7
246	4
247	6
248	2
249	2
250	2
251	1
252	3
253	5
254	13
255	1
256	7
257	1
258	2
259	1
260	2
261	2
262	11
263	1
264	2
265	2
266	4
267	2
268	1
269	3
270	3
271	2
272	6
273	1
274	1
275	2
276	6
277	2
278	3
279	3
280	1
281	3
282	5
283	9
284	1
285	1
286	5
287	1
288	14
289	14
290	2
291	5
292	5
293	4
294	2

## Sheet: RNA quality
					260/280	260/230
				>1.8	0.938462	0.880769
				1.6-1.8	0.0615385	0.0615385
				<1.6	0	0.0576923

## Sheet: RNA quality detail
Lab details
Sample #	260/280	260/230	Conc.
S1	1.9	2.4	606
S2	1.9	2.3	752
S3	1.9	2.1	224
S4	1.8	2.2	336
S7	1.9	2.4	108
S8	1.9	2.5	162
S-9	1.9	2	124
S-10	1.8	2.2	245
S-11	1.9	2.1	352
S-12	2	2.2	59
S-13	1.9	2.6	116
S-14	1.9	2.5	195
S-27	1.9	2.3	851
S-28	1.8	2.4	1179
S-30	1.9	2.3	863
S-31	1.8	2.4	1459
S-32	1.9	2.3	705
S-33	1.9	2.3	1567
S-34	1.9	2	192
S-35	1.9	2.3	1583
S-36	1.9	2.3	155
S-38	1.9	2.3	655
S-45	1.9	2	109
S-46	1.9	2.2	248
S-47	1.9	2.1	106
S-48	1.9	2	87
S-49	1.9	2.2	344
S-51	1.9	1.9	294
S-41	1.9	2	246
S-42	1.9	2.2	806
S-52	1.9	2.3	372
S-54	1.9	2.3	339
S-55	1.9	2.3	1478
S-66	1.8	2.2	1109
S-68	1.8	2.3	1062
S-62	1.8	1.9	780
S-63	1.9	1.5	237
S-64	1.8	1.9	639
S-60	1.8	1.1	440
S-70	1.9	2.3	1153
S-71	1.9	2.3	318
S-72	2	2.1	143
S-74	1.9	2.4	239
S-76	1.9	2.3	1255
S-78	1.9	2.2	192
S-79	1.9	2	394
S-80	2	2.3	316
S-81	1.9	2.3	638
S-82	2	2.2	180
S-84	2	2.3	468
S-94	1.9	2	614
S-95	2	2.3	1320
S-98	1.9	2.3	1189
S-99	1.9	2.1	146
S-100	1.8	2.2	749
S-101	1.9	2.6	127
S-103	1.9	2.1	483
S-104	1.9	2.2	625
S-105	2	2.1	42
S-106	2	2.2	402
S-107	2	2.4	174
S-108	1.9	2.2	62
S-109	1.9	2.3	818
S-110	2	2.2	41
S-112	1.9	2.4	1329
S-113	1.9	2.3	513
S-115	1.9	2.3	567
S-116	1.9	2.3	561
S-117	1.9	2	438
S-120	1.9	2.2	472
S-123	1.9	2.2	239
S-111	1.9	2.3	920
S-114	1.9	2.3	956
S-125	1.9	2.2	300
S-129	1.9	2.3	768
S-131	1.9	2	580
S-136	1.9	2.1	171
S-137	1.8	2.3	1165
S-138	1.9	1.7	155
S-139	1.9	2.2	714
S-140	1.9	2.1	671
S-150	1.9	2.2	175
S-149	1.9	2.2	361
S-148	1.8	2.2	117
S-147	1.9	2.1	590
S-146	1.9	2.2	1512
S-145	1.9	2.2	29
S-143	1.9	2.2	34
S-152	1.9	2.1	403
S-153	1.9	2	177
S-154	1.9	2	528
S-155	1.9	2.1	259
S-156	1.9	2.3	1645
S-157	1.9	2.2	369
S-158	1.9	2.2	717
S-159	1.9	2	292
S-58	1.9	1.7	240
S-133	1.9	2	161
S-142	1.9	2	55
S-29	1.9	2.2	276
S-40	1.9	2.3	499
S-37	1.9	2.2	161
S-83	1.9	2.3	691
S-144	1.9	2.1	38
S-160	1.9	2	525
S-127	1.9	2	12
S-128	1.9	2.3	26
S-132	1.9	2	15
S-162	1.9	2.2	805
S-118	1.9	2.1	1680
S-164	1.9	2.2	169
S-165	1.9	2.1	813
S-166	1.9	2.1	433
S-167	1.9	2.2	622
S-168	1.9	2.2	346
S-170	1.9	2.2	710
S-171	1.9	2.2	203
S-172	1.9	2.3	740
S-173	1.9	2	135
S-174	1.9	2.3	296
S-169	1.9	2.2	919
S-176	1.9	2.2	821
S-177	1.9	2.2	1081
S-179	1.9	2.3	452
S-180	1.9	2.4	1017
S-181	1.9	2	299
S-183	1.9	2.4	737
S-184	1.9	2.3	379
S-185	1.9	1.9	768
S-187	2	2.2	1108
S-188	1.9	0.6995	288
S-191	2	2.4	58
S-192	2	2.3	433
S-194	1.9	2.3	182
S-195	1.9	2.2	667
S-196	2	1.8	61
S-197	2	2.4	196
S-198	2	2.5	111
S-199	2	2.1	179
S-200	1.9	2	279
S-204	1.9	1.8	590
S-205	1.9	1.7	451
S-89	2	2.2	111
S-90	2	2.1	250
S-123	2	2.2	239
S-202	1.9	1.8	259
S-88	2	2.2	206
S-130	1.9	2	225
S-186	2	2.4	1538
S-175	1.9	2.2	1302
S-163	1.9	2.2	295
S-161	1.9	2	82
S-126	1.9	2.4	34
S-151	1.9	2.1	749
S-119	1.9	2.2	541
S-122	2	2	38
S-102	2	2.1	580
NA	1.955	1.961	311
NA	1.948	2.4	407
NA	1.925	2	390
NA	1.935	2.304	547
NA	1.93	2.343	517
NA	1.943	2.333	446
NA	1.947	1.958	219
NA	1.938	2.615	224
NA	1.959	2	403
NA	1.95	2.478	485
NA	1.915	2.105	725.9
NA	1.977	0.457	229.8
NA	1.937	1.579	361.2
NA	1.883	2.204	292.4
NA	1.975	1.706	90.4
NA	1.907	1.898	292.8
NA	1.964	2.195	368.8
NA	1.914	2.09	353.1
NA	1.941	1.305	335.7
NA	1.91	1.33	282.1
NA	1.907	1.395	478
NA	1.848	1.475	88.73
NA	1.881	2.285	293.1
NA	1.879	2.419	288.9
NA	1.883	1.96	354.7
NA	1.862	2.222	237.5
NA	1.856	2	255.6
NA	1.881	2.049	608.6
NA	1.947	2.282	633.7
NA	1.97	2.303	937.7
NA	1.909	1.716	350.5
NA	1.939	2.295	472.27
NA	1.9	2.1	511
NA	1.9	2	484
NA	1.9	2	299
NA	1.9	2	216
NA	1.9	2.1	205
NA	1.9	2	144
NA	1.9	2.2	81
NA	1.9	2	161
NA	1.9	2.1	343
NA	1.9	2.1	356
NA	1.9	2	123
NA	1.9	2.2	183
NA	1.9	2	256
NA	1.9	2	131
NA	1.9	2.1	136
NA	1.8	2.2	28
NA	1.9	2.3	114
NA	1.8	2.1	15
NA	1.9	2	345
NA	1.9	2.2	110
NA	1.9	2	426
NA	1.9	2.1	238
NA	1.9	2.3	80
NA	1.9	2.3	100
NA	1.966	2.057	140
NA	1.942	1.071	101.4
NA	1.876	2.229	589
NA	1.873	2.048	228.7
NA	1.86	2.228	584.3
NA	1.913	2.246	754.5
NA	1.914	2.268	1276
NA	1.948	2.182	464.3
NA	1.893	1.959	113.4
NA	1.957	2.234	546.8
NA	1.932	2.084	115.2
NA	1.997	0.3171	5.283
NA	1.862	1.998	204.8
NA	1.934	2.138	160.5
NA	1.941	1.879	101.6
NA	1.966	2.269	200.6
NA	1.919	2.048	55.02
NA	1.944	2.146	311.3
NA	1.917	2.321	257.1
NA	2.625	0.349	17.7
NA	1.932	1.645	139
NA	1.93	2.125	174.2
NA	1.931	2.169	178.6
NA	1.953	1.514	85.03
NA	2.026	1.853	365.5
NA	1.937	2.238	707.6
NA	1.913	1.595	48.93
NA	1.928	1.804	440.2
NA	1.916	2.004	286.1
NA	1.95	2.236	344.3
NA	1.907	1.59	69.35
NA	1.947	1.747	107.2
NA	1.907	0.3861	205.9
NA	1.935	1.527	234.9
NA	1.962	2.09	112.2
NA	1.993	2.176	1061
NA	1.9381	1.9904	400.8
NA	1.824	2.219	745.8
NA	1.99	2.233	73.12
NA	1.904	1.96	110.2
NA	1.921	1.768	203.2
NA	1.932	2.175	354.6
NA	1.864	0.468	33.38
NA	1.943	2.079	98.8
NA	1.96	1.719	206.7
NA	1.968	2.045	293
NA	1.964	1.885	208.6
